# Supplementary material for: What evidence exists on conceptual differences in climate change perceptions of smallholders? A systematic map protocol
Source: Environ Evid. 2022 Sep 16;11:31. doi: 10.1186/s13750-022-00284-w (PMC11378815; doi:10.1186/s13750-022-00284-w)
Supplement: Supplementary file 3 — Additional file 3. List of the 95 articles used to assess the comprehensiveness of the search string. [file 13750_2022_284_MOESM3_ESM.xlsx]

## Sheet: README
Additional file 3: ‘test list’ used to assess the comprehensiveness of the search string.
Column descriptions
Author(s)	Author(s) of the article
Title	Title of the article
Publication Title	Journal where the article was published
Publication Year	Year of the article was published
Presence in WoS or Scopus or BASE	0=No 1=Yes

## Sheet: Plan2
Author	Title	Publication Title	Publication Year	Presence in WoS or Scopus or BASE
Koirala, P.; Kotani, K.; Managi, S.	How do farm size and perceptions matter for farmers’ adaptation responses to climate change in a developing country? Evidence from Nepal	Economic Analysis and Policy	2022	1
Musafiri, C. M.; Kiboi, M.; Macharia, J.; Ng'etich, O. K.; Kosgei, D. K.; Mulianga, B. et al.	Smallholders’ adaptation to climate change in Western Kenya: Considering socioeconomic, institutional and biophysical determinants.	Environmental Challenges	2022	1
Twecan, D.; Wang, W.; Xu, J.; Mohmmed, A.	Climate change vulnerability, adaptation measures, and risk perceptions at households level in Acholi sub-region, Northern Uganda.	Land Use Policy	2022	1
Antwi-Agyei, P.; Wiafe, E. A.; Amanor, K.; Baffour-Ata, F.; Codjoe, S. N. A.	Determinants of choice of climate change adaptation practices by smallholder pineapple farmers in the semi-deciduous forest zone of Ghana.	Environmental and Sustainability Indicators	2021	1
Asante, F.; Guodaar, L.; Arimiyaw, S.	Climate change and variability awareness and livelihood adaptive strategies among smallholder farmers in semi-arid northern Ghana.	Environmental Development	2021	1
Baffour-Ata, F.; Antwi-Agyei, P.; Nkiaka, E.	Climate variability, land cover changes and livelihoods of communities on the fringes of bobiri forest reserve, Ghana	Forests	2021	1
Ghazali, S.; Azadi, H.; Janečková, K.; Sklenička, P.; Kurban, A.; Cakir, S.	Indigenous knowledge about climate change and sustainability of nomadic livelihoods: understanding adaptability coping strategies.	Environment, Development and Sustainability	2021	1
Ghosh-Jerath, S.; Kapoor, R.; Ghosh, U.; Singh, A.; Downs, S.; Fanzo, J.	Pathways of Climate Change Impact on Agroforestry, Food Consumption Pattern, and Dietary Diversity Among Indigenous Subsistence Farmers of Sauria Paharia Tribal Community of India: A Mixed Methods Study	Frontiers in Sustainable Food Systems	2021	1
Guodaar, L.; Bardsley, D. K.; Suh, J.	Integrating local perceptions with scientific evidence to understand climate change variability in northern Ghana: A mixed-methods approach.	Applied Geography	2021	1
Mairura, F.S.; Musafiri, C.M.; Kiboi, M.N.; Macharia J.M.; Ng'etich O.K.; Shisanya C.A.; Okeyo J.M.; Mugendi D.N; Okwuosa, E.A.; Ngetich, F.K.	Determinants of farmers' perceptions of climate variability, mitigation, and adaptation strategies in the central highlands of Kenya	Weather and Climate Extremes	2021	1
Manh, N.T.; Ahmad, M.M.	Indigenous farmers' perception of climate change and the use of local knowledge to adapt to climate variability: A case study of Vietnam	Journal of International Development	2021	1
Mihiretu, A., Okoyo, E. N., & Lemma, T.	Causes, indicators and impacts of climate change: understanding the public discourse in Goat based agro-pastoral livelihood zone, Ethiopia.	Heliyon	2021	1
Mugi-Ngenga E.W.; Kiboi M.N.; Mucheru-Muna M.W.; Mugwe J.N.; Mairura F.S.; Mugendi D.N.; Ngetich F.K.	Indigenous and conventional climate-knowledge for enhanced farmers' adaptation to climate variability in the semi-arid agro-ecologies of Kenya	Environmental Challenges	2021	1
Nyang'au, J. O.; Mohamed, J. H.; Mango, N.; Makate, C.; Wangeci, A. N.	Smallholder farmers’ perception of climate change and adoption of climate smart agriculture practices in Masaba South Sub-county, Kisii, Kenya.	Heliyon	2021	1
Ojo, T.O.; Ogundeji, A.A.; Belle, J.A.	Climate change perception and impact of on-farm demonstration on intensity of adoption of adaptation strategies among smallholder farmers in South Africa	Technological Forecasting and Social Change	2021	1
Owusu, V.; Ma, W.; Emuah, D.; Renwick, A.	Perceptions and vulnerability of farming households to climate change in three agro-ecological zones of Ghana.	Journal of Cleaner Production	2021	1
Assan, E.; Suvedi, M.; Olabisi, L. S.; Bansah, K. J.	Climate change perceptions and challenges to adaptation among smallholder farmers in semi-arid Ghana: A gender analysis.	Journal of Arid Environments	2020	1
Funk, C.; Sathyan, A. R.; Winker, P.; Breuer, L.	Changing climate-Changing livelihood: smallholder's perceptions and adaption strategies.	Journal of Environmental Management	2020	1
Hasan, M.K.; Kumar, L.	Perceived farm-level climatic impacts on coastal agricultural productivity in Bangladesh	Climatic Change	2020	1
Madhanagopal, D.; Pattanaik, S.	Exploring fishermen’s local knowledge and perceptions in the face of climate change: the case of coastal Tamil Nadu, India	Environment, Development and Sustainability	2020	1
Makame, M.O.; Shackleton, S.	Perceptions of climate variability and change in relation to observed data among two east coast communities in Zanzibar, East Africa	Climate and Development	2020	1
Metcalfe, S. E.; Schmook, B.; Boyd, D. S.; la Barreda-Bautista, D.; Endfield, G. E.; Mardero, S. et al.	Community perception, adaptation and resilience to extreme weather in the Yucatan Peninsula, Mexico.	Regional Environmental Change	2020	1
Mijiddorj, T. N.; Alexander, J. S.; Samelius, G.; Mishra, C.; Boldgiv, B.	Traditional livelihoods under a changing climate: herder perceptions of climate change and its consequences in South Gobi, Mongolia.	Climatic Change	2020	1
Ogra, M.; Manral, U.; Platt, R.V.; Badola, R.; Butcher, L.	Local perceptions of change in climate and agroecosystems in the Indian Himalayas: A case study of the Kedarnath Wildlife Sanctuary (KWS) landscape, India	Applied Geography	2020	1
Paudel, B.; Zhang, Y.; Yan, J.; Rai, R.; Li, L.; Wu, X. et al.	Farmers’ understanding of climate change in Nepal Himalayas: Important determinants and implications for developing adaptation strategies.	Climatic change	2020	1
Sharma, A.; Batish, D. R.; Uniyal, S. K.	Documentation and validation of climate change perception of an ethnic community of the western Himalaya.	Environmental Monitoring and Assessment	2020	1
Ubisi, N. R.; Kolanisi, U.; Jiri, O.	The role of indigenous knowledge systems in rural smallholder farmers’ response to climate change: case study of Nkomazi Local Municipality, Mpumalanga, South Africa.	Journal of Asian and African Studies	2020	1
Van Huynh, C.; Le, Q. N. P.; Nguyen, M. T. H.; Tran, P. T.; Nguyen, T. Q.; Pham, T. G. et al.	Indigenous knowledge in relation to climate change: adaptation practices used by the Xo Dang people of central Vietnam.	Heliyon	2020	1
Wang, T.; Yan, J.; Cheng, X.; Yu, Y.	Irrigation Influencing Farmers’ Perceptions of Temperature and Precipitation: A Comparative Study of Two Regions of the Tibetan Plateau.	Sustainability	2020	1
Ado, A. M.; Leshan, J.; Savadogo, P.; Bo, L.; Shah, A. A.	Farmers’ awareness and perception of climate change impacts: Case study of Aguie district in Niger.	Environment, Development and sustainability	2019	1
Ahmed, M. N. Q.; Haq, A.; Md, S.	Indigenous people’s perceptions about climate change, forest resource management, and coping strategies: a comparative study in Bangladesh.	Environment, Development and Sustainability	2019	1
Asare-Nuamah, P.; Botchway, E.	Comparing smallholder farmers’ climate change perception with climate data: the case of Adansi North District of Ghana.	Heliyon	2019	1
Córdova, R.; Hogarth, N.J.; Kanninen, M.	Mountain farming systems' exposure and sensitivity to climate change and variability: Agroforestry and conventional agriculture systems compared in Ecuador's Indigenous Territory of Kayambi people	Sustainability (Switzerland)	2019	1
Cuni-Sanchez, A.; Omeny, P.; Pfeifer, M.; Olaka, L.; Mamo, M. B.; Marchant, R.; Burgess, N. D.	Climate change and pastoralists: perceptions and adaptation in montane Kenya.	Climate and Development	2019	1
Funatsu, B. M.; Dubreuil, V.; Racapé, A.; Debortoli, N. S.; Nasuti, S.; Le Tourneau, F. M.	Perceptions of climate and climate change by Amazonian communities.	Global Environmental Change	2019	1
Hundera, H.; Mpandeli, S.; Bantider, A.	Smallholder farmers’ awareness and perceptions of climate change in Adama district, central rift valley of Ethiopia.	Weather and Climate Extremes	2019	1
Jamshidi, O.; Asadi, A.; Kalantari, K.; Azadi, H.; Scheffran, J.	Vulnerability to climate change of smallholder farmers in the Hamadan province, Iran	Climate Risk Management	2019	1
Kahsay, H.T.; Guta, D.D.; Birhanu, B.S.; Gidey, T.G.; Routray, J.K.	Farmers' Perceptions of Climate Change Trends and Adaptation Strategies in Semiarid Highlands of Eastern Tigray, Northern Ethiopia	Advances in Meteorology	2019	1
Mafongoya, P.; Naidoo, D.; Sibanda, M.; Muringai, R. T.	Small-scale fishers’ perceptions of climate change and its consequences on fisheries: the case of Sanyathi fishing basin, Lake Kariba, Zimbabwe.	Transactions of the Royal Society of South Africa	2019	1
Meena, R.K.; Vikas; Verma, T.P.; Yadav, R.P.; Mahapatra, S.K.; Surya, J.N.; Singh, D.; Singh, S.K.	Local perceptions and adaptation of indigenous communities to climate change: Evidences from high mountain pangi valley of Indian himalayas	Indian Journal of Traditional Knowledge	2019	1
Pondorfer, A.	The perception of climate change: Comparative evidence from the small-island societies of Bougainville and Palawan.	Environmental Development	2019	1
Sereenonchai, S.; Arunrat, N.	Fishers' decisions to adopt adaptation strategies and expectations for their children to pursue the same profession in Chumphon Province, Thailand	Climate	2019	1
Shukla, R.; Agarwal, A.; Sachdeva, K.; Kurths, J.; Joshi, P. K.	Climate change perception: an analysis of climate change and risk perceptions among farmer types of Indian Western Himalayas.	Climatic change	2019	1
Tume, S.J.P.; Kimengsi, J.N.; Fogwe, Z.N.	Indigenous knowledge and farmer perceptions of climate and ecological changes in the bamenda highlands of cameroon: Insights from the bui plateau	Climate	2019	1
Van Gevelt, T.; Abok, H.; Bennett, M. M.; Fam, S. D.; George, F.; Kulathuramaiyer, N. et al.	Indigenous perceptions of climate anomalies in Malaysian Borneo.	Global Environmental Change	2019	1
Vargas, C.A.C.; Romero, S.H.; Leon-Sicard, O.	Resilience to climate variability: the role of perceptions and traditional knowledge in the Colombian Andes	Agroecology and Sustainable Food Systems	2019	1
Zhang, Q.; Cui, F.; Dai, L.; Feng, B.; Lu, Y.; Tang , H.	Pastoralists’ perception of and adaptation strategies for climate change: associations with observed climate variability	Natural Hazards	2019	1
Waldman, K.B.; Vergopolan, N.; Attari, S.Z.; Sheffield, J.; Estes, L.D.; Caylor, K.K.; Evans, T.P.	Cognitive biases about climate variability in smallholder farming systems in Zambia	Weather, Climate, and Society	2019	1
Wyllie de Echeverria, V. R.; Thornton, T. F.	Using traditional ecological knowledge to understand and adapt to climate and biodiversity change on the Pacific coast of North America.	Ambio	2019	1
Amare, Z.Y.	Indigenous knowledge of rural communities for combating climate change impacts in west central ethiopia	Journal of Agricultural Extension	2018	1
Ambrosio-Albala, P.; Delgado-Serrano, M. M.	Understanding climate change perception in community-based management contexts: perspectives of two Indigenous communities.	Weather, Climate, and Society	2018	1
Ayal, D.Y.; Radeny, M.; Desta, S.; Gebru, G.	Climate variability, perceptions of pastoralists and their adaptation strategies: Implications for livestock system and diseases in Borana zone	International Journal of Climate Change Strategies and Management	2018	1
Hasan, Z.; Nursey-Bray, M.	Artisan fishers’ perception of climate change and disasters in coastal Bangladesh	Journal of Environmental Planning and Management	2018	1
Mekonnen, Z.; Kassa, H.; Woldeamanuel, T.; Asfaw, Z.	Analysis of observed and perceived climate change and variability in Arsi Negele District, Ethiopia.	Environment, Development and Sustainability	2018	1
Mubiru, D. N.; Radeny, M.; Kyazze, F. B.; Zziwa, A.; Lwasa, J.; Kinyangi, J.; Mungai, C.	Climate trends, risks and coping strategies in smallholder farming systems in Uganda.	Climate Risk Management	2018	1
Nash, D.; Memmott, P.; Reser, J.; Suliman, S.	We’re the same as the inuit!: Exploring Australian Aboriginal perceptions of climate change in a multidisciplinary mixed methods study.	Energy research & social science	2018	1
Pandey, R.; Kumar, P.; Archie, K.M.; Gupta, A.K.; Joshi, P.K.; Valente, D.; Petrosillo, I.	Climate change adaptation in the western-Himalayas: Household level perspectives on impacts and barriers	Ecological Indicators	2018	1
Tunde, A.M.; Ajadi, B.S.	Indigenous understanding of climate change, impacts and coping strategies in a rural setting of Kwara State, Nigeria	Geography, Environment, Sustainability	2018	1
Alam, G. M.; Alam, K.; Mushtaq, S.	Climate change perceptions and local adaptation strategies of hazard-prone rural households in Bangladesh	Climate Risk Management	2017	1
Ayanlade, A.; Radeny, M.; Morton, J. F.	Comparing smallholder farmers’ perception of climate change with meteorological data: A case study from southwestern Nigeria.	Weather and climate extremes	2017	1
Hitayezu, P.; Wale, E.; Ortmann, G.	Assessing farmers’ perceptions about climate change: A double-hurdle approach.	Climate Risk Management	2017	1
Singh, R. K., Zander, K. K., Kumar, S., Singh, A., Sheoran, P., Kumar, A., et al.	Perceptions of climate variability and livelihood adaptations relating to gender and wealth among the Adi community of the Eastern Indian Himalayas.	Applied Geography	2017	1
Uprety, Y.; Shrestha, U.B.; Rokaya, M.B.; Shrestha, S.; Chaudhary, R.P.; Thakali, A.; Cockfield, G.; Asselin, H.	Perceptions of climate change by highland communities in the Nepal Himalaya	Climate and Development	2017	1
Aryal, S.; Cockfield, G.; Maraseni, T. N.	Perceived changes in climatic variables and impacts on the transhumance system in the Himalayas	Climate and Development	2016	1
Herman-Mercer, N. M.; Matkin, E.; Laituri, M. J.; Toohey, R. C.; Massey, M.; Elder, K. et al.	Changing times, changing stories: generational differences in climate change perspectives from four remote indigenous communities in Subarctic Alaska.	Ecology and Society	2016	1
Kagunyu, A.; Wandibba, S.; Wanjohi, J. G.	The use of indigenous climate forecasting methods by the pastoralists of Northern Kenya.	Pastoralism	2016	0
Roder, G.; Ruljigaljig, T.; Lin, C. W.; Tarolli, P.	Natural hazards knowledge and risk perception of Wujie indigenous community in Taiwan.	Natural Hazards	2016	1
Shukla, G.; Kumar, A.; Pala, N. A.; Chakravarty, S.	Farmers perception and awareness of climate change: a case study from Kanchandzonga Biosphere Reserve, India.	Environment, development and sustainability	2016	1
Fernández-Llamazares, Á.; Méndez-López, M. E.; Díaz-Reviriego, I.; McBride, M. F.; Pyhälä, A.; Rosell-Melé, A.; Reyes-García, V.	Links between media communication and local perceptions of climate change in an indigenous society.	Climatic change	2015	1
Oyerinde, G. T.; Hountondji, F. C.; Wisser, D.; Diekkrüger, B.; Lawin, A. E.; Odofin, A. J.; Afouda, A.	Hydro-climatic changes in the Niger basin and consistency of local perceptions.	Regional Environmental Change	2015	1
Roco-Fuentes, L.; Engler, A.; Bravo-Ureta, B.; Jara-Rojas, R.	Farmers’ perception of climate change in mediterranean Chile.	Regional Environmental Change	2015	1
Tesfaye, W.; Seifu, L.	Climate change perception and choice of adaptation strategies: Empirical evidence from smallholder farmers in east Ethiopia.	International Journal of Climate Change Strategies and Management	2015	1
Nkomwa, E. C.; Joshua, M. K.; Ngongondo, C.; Monjerezi, M.; Chipungu, F.	Assessing indigenous knowledge systems and climate change adaptation strategies in agriculture: A case study of Chagaka Village, Chikhwawa, Southern Malawi.	Physics and Chemistry of the Earth	2014	1
Rudiak-Gould, P.	The influence of science communication on indigenous climate change perception: theoretical and practical implications.	Human Ecology	2014	1
Smith Jr, W. J.; Liu, Z.; Safi, A. S.; Chief, K.	Climate change perception, observation and policy support in rural Nevada: A comparative analysis of Native Americans, non-native ranchers and farmers and mainstream America.	Environmental Science & Policy	2014	1
Boillat, S., Berkes, F.	Perception and interpretation of climate change among Quechua farmers of Bolivia: indigenous knowledge as a resource for adaptive capacity.	Ecology and Society	2013	1
MacDonald, J. P.; Harper, S. L.; Willox, A. C.; Edge, V. L.; Government, R. I. C.	A necessary voice: Climate change and lived experiences of youth in Rigolet, Nunatsiavut, Canada.	Global Environmental Change	2013	1
Dinero, S. C.	Indigenous perspectives of climate change and its effects upon subsistence activities in the Arctic: the case of the Nets’ aii Gwich’in.	GeoJournal	2013	1
Gandure, S.; Walker, S.; Botha, J.J.	Farmers’ perceptions of adaptation to climate change and water stress in a South African rural community	Environmental Development	2013	1
Huda, M.	Understanding indigenous people’s perception on climate change and climatic hazards: a case study of Chakma indigenous communities in Rangamati Sadar Upazila of Rangamati District, Bangladesh.	Natural Hazards	2013	1
Simelton, E.; Quinn, C. H.; Batisani, N.; Dougill, A. J.; Dyer, J. C.; Fraser, E. D. et al.	Is rainfall really changing? Farmers’ perceptions, meteorological data, and policy implications.	Climate and development	2013	1
Tambo, J. A.; Abdoulaye, T.	Smallholder farmers’ perceptions of and adaptations to climate change in the Nigerian savanna	Regional Environmental Change	2013	1
Nzeadibe, T. C.; Egbule, C. L.; Chukwuone, N. A.; Agwu, A. E.; Agu, V. C.	Indigenous innovations for climate change adaptation in the Niger Delta region of Nigeria.	Environment, Development and Sustainability	2012	1
Silvestri, S.; Bryan, E.; Ringler, C.; Herrero, M.; Okoba, B.	Climate change perception and adaptation of agro-pastoral communities in Kenya.	Regional Environmental Change	2012	1
Chaudhary, P.; Bawa, K. S.	Local perceptions of climate change validated by scientific evidence in the Himalayas.	Biology Letters	2011	1
Deressa, T. T.; Hassan, R. M.; Ringler, C.	Perception of and adaptation to climate change by farmers in the Nile basin of Ethiopia.	The Journal of Agricultural Science	2011	1
Kalanda-Joshua, M.; Ngongondo, C.; Chipeta, L.; Mpembeka, F.	Integrating indigenous knowledge with conventional science: Enhancing localised climate and weather forecasts in Nessa, Mulanje, Malawi.	Physics and Chemistry of the Earth	2011	1
Rao, K. P. C., Ndegwa, W. G., Kizito, K.; Oyoo, A.	Climate variability and change: Farmer perceptions and understanding of intra-seasonal variability in rainfall and associated risk in semi-arid Kenya.	Experimental agriculture	2011	1
Sánchez-Cortés, M. S.; Chavero, E. L.	Indigenous perception of changes in climate variability and its relationship with agriculture in a Zoque community of Chiapas, Mexico	Climatic change	2011	1
Marin, A.	Riders under storms: contributions of nomadic herders’ observations to analysing climate change in Mongolia.	Global Environmental Change	2010	1
Orlove, B.; Roncoli, C.; Kabugo, M.; Majugu, A.	Indigenous climate knowledge in southern Uganda: the multiple components of a dynamic regional system.	Climatic change	2010	1
Bryan, E.; Deressa, T. T.; Gbetibouo, G. A.; Ringler, C.	Adaptation to climate change in Ethiopia and South Africa: options and constraints	Environmental science & policy	2009	1
Mertz, O.; Mbow, C.; Reenberg, A.; Diouf, A.	Farmers’ perceptions of climate change and agricultural adaptation strategies in rural Sahel.	Environmental management	2009	1
Slegers, M. F.	“If only it would rain”: Farmers’ perceptions of rainfall and drought in semi-arid central Tanzania.	Journal of Arid Environments	2008	1
Meze-Hausken, E.	Contrasting climate variability and meteorological drought with perceived drought and climate change in northern Ethiopia.	Climate research	2004	1
